# Supplementary material for: Ribosome-Inactivating Proteins of Bougainvillea glabra Uncovered Polymorphism and Active Site Divergence
Source: Toxins (Basel). 2021 May 4;13(5):331. doi: 10.3390/toxins13050331 (PMC8147849; doi:10.3390/toxins13050331)
Supplement: Supplementary file 1 [file toxins-13-00331-s001.zip]

Archive with 1 entries (1 files):
- SUPP FINAL.pdf
